# Supplementary material for: Genetic Diversity and Connectivity of Reef-Building Halimeda macroloba in the Indo-Pacific Region
Source: Plants (Basel). 2025 May 16;14(10):1497. doi: 10.3390/plants14101497 (PMC12115010; doi:10.3390/plants14101497)
Supplement: Supplementary file 1 [file plants-14-01497-s001.zip]

Archive with 1 entries (1 files):
- plants-3571649-supplementary.pdf
